# Supplementary material for: ﻿Redelimitation of Heteroradulum (Auriculariales, Basidiomycota) with H.australiense sp. nov
Source: MycoKeys. 2022 Jan 19;86:87–101. doi: 10.3897/mycokeys.86.76425 (PMC8791915; doi:10.3897/mycokeys.86.76425)
Supplement: XML Treatment for Heteroradulum australiense [file mycokeys.86.76425-treatment2.xml]

<!DOCTYPE tp:taxon-treatment
  PUBLIC "-//TaxonX//DTD Taxonomic Treatment Publishing DTD v0 20100105//EN" "tax-treatment-NSO.dtd">
<tp:taxon-treatment xmlns:tp="http://www.plazi.org/taxpub"><tp:treatment-meta><kwd-group><label>Taxon classification</label><kwd>
              <named-content content-type="kingdom">Fungi</named-content>
            </kwd><kwd>
              <named-content content-type="order">Auriculariales</named-content>
            </kwd><kwd>
              <named-content content-type="family">Exidiaceae</named-content>
            </kwd></kwd-group><mixed-citation publication-type="journal"><person-group><name><surname>Li</surname><given-names>Qian-Zhu</given-names></name><name><surname>Liu</surname><given-names>Shi-Liang</given-names></name><name><surname>Wang</surname><given-names>Xue-Wei</given-names></name><name><surname>May</surname><given-names>Tom W.</given-names></name><name><surname>Zhou</surname><given-names>Li-Wei</given-names></name></person-group><article-title>﻿Redelimitation of <italic><tp:taxon-name><tp:taxon-name-part taxon-name-part-type="genus" reg="Heteroradulum">Heteroradulum</tp:taxon-name-part></tp:taxon-name></italic> (<tp:taxon-name><tp:taxon-name-part taxon-name-part-type="genus" reg="Auriculariales">Auriculariales</tp:taxon-name-part></tp:taxon-name>, <tp:taxon-name><tp:taxon-name-part taxon-name-part-type="genus" reg="Basidiomycota">Basidiomycota</tp:taxon-name-part></tp:taxon-name>) with <italic><tp:taxon-name><tp:taxon-name-part taxon-name-part-type="genus" reg="Heteroradulum">H.</tp:taxon-name-part><tp:taxon-name-part taxon-name-part-type="species" reg="australiense">australiense</tp:taxon-name-part></tp:taxon-name></italic> sp. nov.</article-title><source>MycoKeys</source><day>19</day><month>01</month><year>2022</year><volume>86</volume><fpage>87</fpage><lpage>101</lpage><pub-id pub-id-type="doi">10.3897/mycokeys.86.76425</pub-id></mixed-citation></tp:treatment-meta><tp:nomenclature><label>﻿</label><tp:taxon-name>
            <object-id xmlns:xlink="http://www.w3.org/1999/xlink" content-type="arpha" xlink:type="simple">7D2122F2-2C4A-56C3-BDA8-8F8D56DAC80B</object-id>
            <tp:taxon-name-part taxon-name-part-type="genus" reg="Heteroradulum">Heteroradulum</tp:taxon-name-part>
            <tp:taxon-name-part taxon-name-part-type="species" reg="australiense">australiense</tp:taxon-name-part>
            <object-id xmlns:xlink="http://www.w3.org/1999/xlink" content-type="mycobank" xlink:type="simple">842485</object-id>
          </tp:taxon-name><tp:taxon-authority>L.W. Zhou, Q.Z. Li &amp; S.L. Liu</tp:taxon-authority><tp:taxon-status xmlns:xlink="http://www.w3.org/1999/xlink" xlink:type="simple">sp. nov.</tp:taxon-status><xref ref-type="fig" rid="F2">Figures 2</xref><xref ref-type="fig" rid="F3">, 3</xref></tp:nomenclature><tp:treatment-sec sec-type="etymology" id="SECID0EZABG"><title>Etymology.</title><p><italic>australiense</italic> (Lat.), refers to Australia.</p></tp:treatment-sec><tp:treatment-sec sec-type="material" id="SECID0EBBBG"><title>Type.</title><p>Australia, Tasmania, Tahune Adventures, Arve River Picnic Area, on fallen angiosperm branch, 15 May 2018, L.W. Zhou, LWZ 20180515–26 (holotype in <abbrev xmlns:xlink="http://www.w3.org/1999/xlink" xlink:title="National Herbarium of Victoria" id="ABBRID0EHBBG" xlink:type="simple">MEL</abbrev>, isotype in <named-content xmlns:xlink="http://www.w3.org/1999/xlink" content-type="dwc:institutional_code" xlink:type="simple">HMAS</named-content>).</p><fig id="F2" position="float" orientation="portrait"><object-id xmlns:xlink="http://www.w3.org/1999/xlink" content-type="doi" xlink:type="simple">10.3897/mycokeys.86.76425.figure2</object-id><object-id xmlns:xlink="http://www.w3.org/1999/xlink" content-type="arpha" xlink:type="simple">ABFD090D-B495-535A-B044-8CD83AD7CC5B</object-id><label>Figure 2.</label><caption><p>Basidiomes of <italic><tp:taxon-name><tp:taxon-name-part taxon-name-part-type="genus" reg="Heteroradulum">Heteroradulum</tp:taxon-name-part><tp:taxon-name-part taxon-name-part-type="species" reg="australiense">australiense</tp:taxon-name-part></tp:taxon-name></italic>. <bold>A–B</bold> LWZ 20180515–26 (holotype) <bold>C</bold> LWZ 20180512–20 (paratype) <bold>D</bold> LWZ 20180512–25 (paratype). Scale bars: 2 mm (<bold>A</bold>); 1 cm (<bold>B–D</bold>).</p></caption><graphic xmlns:xlink="http://www.w3.org/1999/xlink" xlink:href="mycokeys-86-087-g002.jpg" position="float" orientation="portrait" xlink:type="simple" id="oo_635763.jpg"><uri content-type="original_file" xlink:type="simple">https://binary.pensoft.net/fig/635763</uri></graphic></fig></tp:treatment-sec><tp:treatment-sec sec-type="diagnosis" id="SECID0ERCBG"><title>Diagnosis.</title><p><italic><tp:taxon-name><tp:taxon-name-part taxon-name-part-type="genus" reg="Heteroradulum">Heteroradulum</tp:taxon-name-part><tp:taxon-name-part taxon-name-part-type="species" reg="australiense">australiense</tp:taxon-name-part></tp:taxon-name></italic> differs from other species in this genus by the generative hyphae having a mixture of simple septa and clamp connections.</p><fig id="F3" position="float" orientation="portrait"><object-id xmlns:xlink="http://www.w3.org/1999/xlink" content-type="doi" xlink:type="simple">10.3897/mycokeys.86.76425.figure3</object-id><object-id xmlns:xlink="http://www.w3.org/1999/xlink" content-type="arpha" xlink:type="simple">CD7F4ADA-0BDA-599A-9580-4C7867E68C85</object-id><label>Figure 3.</label><caption><p>Microscopic structures of <italic><tp:taxon-name><tp:taxon-name-part taxon-name-part-type="genus" reg="Heteroradulum">Heteroradulum</tp:taxon-name-part><tp:taxon-name-part taxon-name-part-type="species" reg="australiense">australiense</tp:taxon-name-part></tp:taxon-name></italic> (drawn from the holotype, LWZ 20180515–26). <bold>A</bold> basidiospores <bold>B, C</bold> basidia and basidioles <bold>D</bold> cystidia <bold>E</bold> skeletocystidia <bold>F</bold> dendrohyphidia <bold>G</bold> hymenium <bold>H</bold> subicular hyphae. Scale bars: 10 μm (<bold>A–H</bold>).</p></caption><graphic xmlns:xlink="http://www.w3.org/1999/xlink" xlink:href="mycokeys-86-087-g003.jpg" position="float" orientation="portrait" xlink:type="simple" id="oo_635764.jpg"><uri content-type="original_file" xlink:type="simple">https://binary.pensoft.net/fig/635764</uri></graphic></fig></tp:treatment-sec><tp:treatment-sec sec-type="description" id="SECID0EKEBG"><title>Description.</title><p>Basidiomes annual, resupinate, adnate, without odor or taste when fresh, leathery, covering 24.5 cm in widest dimension and up to 0.4 mm thick. Hymenophore odontioid, covered by irregularly arranged spines, up to 0.2 mm long, 3–5 per mm, pale red to reddish lilac when fresh, pale orange to brownish gray upon drying. Margin smooth, adnate, yellowish white, 0.5 mm wide.</p><p>Hyphal system dimitic; generative hyphae with simple septa or clamp connections; skeletal hyphae IKI–, <abbrev xmlns:xlink="http://www.w3.org/1999/xlink" xlink:title="Cotton Blue" id="ABBRID0EREBG" xlink:type="simple">CB</abbrev>+; tissue unchanged in <abbrev xmlns:xlink="http://www.w3.org/1999/xlink" xlink:title="potassium hydroxide" id="ABBRID0EVEBG" xlink:type="simple">KOH</abbrev>. Subicular generative hyphae hyaline, thin to thick-walled, rarely branched, 2–4 μm in diam; skeletal hyphae hyaline to brownish, thick-walled, interwoven, occasionally branched, 2.5–4 μm in diam, sometimes irregularly inflated up to 6 μm. Subhymenial generative hyphae hyaline to brownish, thin-to slightly thick-walled, 2–3.5 μm in diam; skeletal hyphae brownish, thick-walled, encrusted by grainy crystals, subparallel and vertical along substrate, compact, 2–4.5 μm in diam. Clavate to subcylindrical cystidia abundant, septate with or without clamp connections, thin-walled, 24–56 × 3–8 μm. Skeletocystidia present as endings of subicular skeletal hyphae, distinctly thick-walled, heavily encrusted by grainy crystals, 4–7 μm in diam. Dendrohyphidia abundant, scattered among hymenial cells, covering the hymenial surface, branched, up to 54 μm long, 2–3 μm in diam. Basidia narrowly ovoid to obconical, longitudinally septate, four-celled, 29–34.5 × 10–13.5 μm, with enucleate stalk up to 14 × 4 μm. Basidiospores cylindrical, slightly or distinctly curved, hyaline, thin-walled, smooth, occasionally with oily inclusions, IKI–, <abbrev xmlns:xlink="http://www.w3.org/1999/xlink" xlink:title="Cotton Blue" id="ABBRID0EZEBG" xlink:type="simple">CB</abbrev>–, (14.5–)15–20(–20.5) × 5–7(–7.5) μm, L = 17.0 μm, W = 6.2 μm, Q = 2.66–2.88 (n = 90/3).</p></tp:treatment-sec><tp:treatment-sec sec-type="Specimens (paratypes) examined" id="SECID0E4EBG"><title>Specimens (paratypes) examined.</title><p>Australia, Victoria, Yarra Ranges National Park, Dandenong Ranges Botanic Garden, on a fallen branch of <italic><tp:taxon-name><tp:taxon-name-part taxon-name-part-type="genus" reg="Eucalyptus">Eucalyptus</tp:taxon-name-part></tp:taxon-name></italic>, 12 May 2018, L.W. Zhou, LWZ 20180512–20 (<named-content xmlns:xlink="http://www.w3.org/1999/xlink" content-type="dwc:institutional_code" xlink:type="simple">HMAS</named-content>), on fallen angiosperm branch, 12 May 2018, L.W. Zhou, LWZ 20180512–25 (<named-content xmlns:xlink="http://www.w3.org/1999/xlink" content-type="dwc:institutional_code" xlink:type="simple">HMAS</named-content>).</p></tp:treatment-sec><tp:treatment-sec sec-type="remarks" id="SECID0ESFBG"><title>Remarks.</title><p><italic><tp:taxon-name><tp:taxon-name-part taxon-name-part-type="genus" reg="Heteroradulum">Heteroradulum</tp:taxon-name-part><tp:taxon-name-part taxon-name-part-type="species" reg="australiense">australiense</tp:taxon-name-part></tp:taxon-name></italic> is characterized by pale red to reddish lilac basidiomes, a dimitic hyphal system, generative hyphae with simple septa or clamp connections, abundant skeletocystidia in the hymenium, and basidia with an enucleate stalk. <italic><tp:taxon-name><tp:taxon-name-part taxon-name-part-type="genus" reg="Heteroradulum">Heteroradulum</tp:taxon-name-part><tp:taxon-name-part taxon-name-part-type="species" reg="kmetii">kmetii</tp:taxon-name-part></tp:taxon-name></italic> and <italic><tp:taxon-name><tp:taxon-name-part taxon-name-part-type="genus" reg="Heteroradulum">H.</tp:taxon-name-part><tp:taxon-name-part taxon-name-part-type="species" reg="spinulosum">spinulosum</tp:taxon-name-part></tp:taxon-name></italic> resemble <italic><tp:taxon-name><tp:taxon-name-part taxon-name-part-type="genus" reg="Heteroradulum">H.</tp:taxon-name-part><tp:taxon-name-part taxon-name-part-type="species" reg="australiense">australiense</tp:taxon-name-part></tp:taxon-name></italic> by odontoid hymenophores, a dimitic hyphal system and the presence of skeletocystidia (<xref ref-type="bibr" rid="B11">Malysheva and Spirin 2017</xref>). However, <italic><tp:taxon-name><tp:taxon-name-part taxon-name-part-type="genus" reg="Heteroradulum">H.</tp:taxon-name-part><tp:taxon-name-part taxon-name-part-type="species" reg="kmetii">kmetii</tp:taxon-name-part></tp:taxon-name></italic> has longer spines (up to 1 mm long) and slightly larger basidiospores (14.3–22.3 × 6–9.2 μm), and generative hyphae always with clamp connections; and <italic><tp:taxon-name><tp:taxon-name-part taxon-name-part-type="genus" reg="Heteroradulum">H.</tp:taxon-name-part><tp:taxon-name-part taxon-name-part-type="species" reg="spinulosum">spinulosum</tp:taxon-name-part></tp:taxon-name></italic> differs by basidia with a shorter enucleate stalk (up to 6 μm long) and generative hyphae always with clamp connections (<xref ref-type="bibr" rid="B11">Malysheva and Spirin 2017</xref>).</p><p>In regard to previously described Australian species against which <italic><tp:taxon-name><tp:taxon-name-part taxon-name-part-type="genus" reg="Heteroradulum">H.</tp:taxon-name-part><tp:taxon-name-part taxon-name-part-type="species" reg="australiense">australiense</tp:taxon-name-part></tp:taxon-name></italic> should be compared, the coriaceous, resupinate species of the <italic><tp:taxon-name><tp:taxon-name-part taxon-name-part-type="genus" reg="Auriculariales">Auriculariales</tp:taxon-name-part></tp:taxon-name></italic> are poorly sampled from Australia. <xref ref-type="bibr" rid="B14">May et al. (2003)</xref> listed records from Australia of a number of species of <italic><tp:taxon-name><tp:taxon-name-part taxon-name-part-type="genus" reg="Eichleriella">Eichleriella</tp:taxon-name-part></tp:taxon-name></italic>, <italic><tp:taxon-name><tp:taxon-name-part taxon-name-part-type="genus" reg="Exidiopsis">Exidiopsis</tp:taxon-name-part></tp:taxon-name></italic> and <italic><tp:taxon-name><tp:taxon-name-part taxon-name-part-type="genus" reg="Heterochaete">Heterochaete</tp:taxon-name-part></tp:taxon-name></italic> that were originally described from the Northern Hemisphere. Such records remain suspect unless confirmed. Only two new species have been described on the basis of type materials from Australia that may fall within these three genera: <italic><tp:taxon-name><tp:taxon-name-part taxon-name-part-type="genus" reg="Heterochaete">Heterochaete</tp:taxon-name-part><tp:taxon-name-part taxon-name-part-type="species" reg="cheesmanii">cheesmanii</tp:taxon-name-part></tp:taxon-name></italic> Wakef. and <italic><tp:taxon-name><tp:taxon-name-part taxon-name-part-type="genus" reg="Irpex">Irpex</tp:taxon-name-part><tp:taxon-name-part taxon-name-part-type="species" reg="depauperatus">depauperatus</tp:taxon-name-part></tp:taxon-name></italic> Massee.</p><p><italic><tp:taxon-name><tp:taxon-name-part taxon-name-part-type="genus" reg="Heterochaete">Heterochaete</tp:taxon-name-part><tp:taxon-name-part taxon-name-part-type="species" reg="cheesmanii">cheesmanii</tp:taxon-name-part></tp:taxon-name></italic> was described by <xref ref-type="bibr" rid="B28">Wakefield (1915)</xref> from a collection on wood from New South Wales, characterized by the thin, orbicular basidiomes with a shortly reflexed margin, the pale hymenium with sparse, minute spines, the soft fulvous context, with 4-spored, cruciate basidia 15 × 10–12 μm, and curved, cylindrical spores, 14–15 × 5–5.5 μm, and hyphae 1.5–4 μm diameter. <xref ref-type="bibr" rid="B19">Reid (1957)</xref> examined the type at K and noted the presence of “conspicuous branched paraphyses”. <italic><tp:taxon-name><tp:taxon-name-part taxon-name-part-type="genus" reg="Heterochaete">Heterochaete</tp:taxon-name-part><tp:taxon-name-part taxon-name-part-type="species" reg="cheesmanii">cheesmanii</tp:taxon-name-part></tp:taxon-name></italic> differs from <italic><tp:taxon-name><tp:taxon-name-part taxon-name-part-type="genus" reg="Heteroradulum">H.</tp:taxon-name-part><tp:taxon-name-part taxon-name-part-type="species" reg="australiense">australiense</tp:taxon-name-part></tp:taxon-name></italic> by the shorter basidiospores. It will be necessary to obtain sequences from <italic><tp:taxon-name><tp:taxon-name-part taxon-name-part-type="genus" reg="Heterochaete">H.</tp:taxon-name-part><tp:taxon-name-part taxon-name-part-type="species" reg="cheesmanii">cheesmanii</tp:taxon-name-part></tp:taxon-name></italic> to ascertain its correct generic placement, but it could well be a member of <italic><tp:taxon-name><tp:taxon-name-part taxon-name-part-type="genus" reg="Heteroradulum">Heteroradulum</tp:taxon-name-part></tp:taxon-name></italic>.</p><p><italic><tp:taxon-name><tp:taxon-name-part taxon-name-part-type="genus" reg="Irpex">Irpex</tp:taxon-name-part><tp:taxon-name-part taxon-name-part-type="species" reg="depauperatus">depauperatus</tp:taxon-name-part></tp:taxon-name></italic> was introduced by <xref ref-type="bibr" rid="B13">Massee (1901)</xref> with a short description, based on a collection on dead bark by Rodway from Tasmania. Note that due to existence of the previously described <italic><tp:taxon-name><tp:taxon-name-part taxon-name-part-type="genus" reg="Irpex">Irpex</tp:taxon-name-part><tp:taxon-name-part taxon-name-part-type="species" reg="depauperatus">depauperatus</tp:taxon-name-part></tp:taxon-name></italic> Berk. &amp; Broome, the replacement name <italic><tp:taxon-name><tp:taxon-name-part taxon-name-part-type="genus" reg="Irpex">Irpex</tp:taxon-name-part><tp:taxon-name-part taxon-name-part-type="species" reg="tasmanicus">tasmanicus</tp:taxon-name-part></tp:taxon-name></italic> Syd. &amp; P. Syd. was introduced for <italic><tp:taxon-name><tp:taxon-name-part taxon-name-part-type="genus" reg="Irpex">I.</tp:taxon-name-part><tp:taxon-name-part taxon-name-part-type="species" reg="depauperatus">depauperatus</tp:taxon-name-part></tp:taxon-name></italic> Massee. According to <xref ref-type="bibr" rid="B13">Massee (1901)</xref>, <italic><tp:taxon-name><tp:taxon-name-part taxon-name-part-type="genus" reg="Irpex">Irpex</tp:taxon-name-part><tp:taxon-name-part taxon-name-part-type="species" reg="depauperatus">depauperatus</tp:taxon-name-part></tp:taxon-name></italic> Massee was characterized by the tawny hymenium with short, laterally incised spines forming orbicular then confluent patches with a white edge and basidiospores of 6 × 3–4 μm. No comparison against other species was provided in the protologue. Both <xref ref-type="bibr" rid="B4">Bodman (1952)</xref> and <xref ref-type="bibr" rid="B19">Reid (1957)</xref> placed <italic><tp:taxon-name><tp:taxon-name-part taxon-name-part-type="genus" reg="Irpex">I.</tp:taxon-name-part><tp:taxon-name-part taxon-name-part-type="species" reg="depauperatus">depauperatus</tp:taxon-name-part></tp:taxon-name></italic> as a synonym of other species. Without examining the type, <xref ref-type="bibr" rid="B4">Bodman (1952)</xref> listed <italic><tp:taxon-name><tp:taxon-name-part taxon-name-part-type="genus" reg="Irpex">I.</tp:taxon-name-part><tp:taxon-name-part taxon-name-part-type="species" reg="depauperatus">depauperatus</tp:taxon-name-part></tp:taxon-name></italic> as a possible synonym of <italic><tp:taxon-name><tp:taxon-name-part taxon-name-part-type="genus" reg="Heterochaete">Heterochaete</tp:taxon-name-part><tp:taxon-name-part taxon-name-part-type="species" reg="delicata">delicata</tp:taxon-name-part></tp:taxon-name></italic> (Klotzsch) Bres. However, <xref ref-type="bibr" rid="B19">Reid (1957)</xref> considered that <italic><tp:taxon-name><tp:taxon-name-part taxon-name-part-type="genus" reg="Irpex">I.</tp:taxon-name-part><tp:taxon-name-part taxon-name-part-type="species" reg="depauperatus">depauperatus</tp:taxon-name-part></tp:taxon-name></italic> was a synonym of <italic><tp:taxon-name><tp:taxon-name-part taxon-name-part-type="genus" reg="Eichleriella">Eichleriella</tp:taxon-name-part><tp:taxon-name-part taxon-name-part-type="species" reg="spinulosa">spinulosa</tp:taxon-name-part></tp:taxon-name></italic> (Berk. &amp; M.A. Curtis) D.A. Reid (basionym <italic><tp:taxon-name><tp:taxon-name-part taxon-name-part-type="genus" reg="Radulum">Radulum</tp:taxon-name-part><tp:taxon-name-part taxon-name-part-type="species" reg="spinulosum">spinulosum</tp:taxon-name-part></tp:taxon-name></italic> Berk. &amp; M.A. Curtis, now accepted as <italic><tp:taxon-name><tp:taxon-name-part taxon-name-part-type="genus" reg="Heteroradulum">Heteroradulum</tp:taxon-name-part><tp:taxon-name-part taxon-name-part-type="species" reg="spinulosum">spinulosum</tp:taxon-name-part></tp:taxon-name></italic>). <xref ref-type="bibr" rid="B19">Reid (1957)</xref> provided a description of <italic><tp:taxon-name><tp:taxon-name-part taxon-name-part-type="genus" reg="Eichleriella">E.</tp:taxon-name-part><tp:taxon-name-part taxon-name-part-type="species" reg="spinulosa">spinulosa</tp:taxon-name-part></tp:taxon-name></italic> (with <italic><tp:taxon-name><tp:taxon-name-part taxon-name-part-type="genus" reg="Irpex">I.</tp:taxon-name-part><tp:taxon-name-part taxon-name-part-type="species" reg="depauperatus">depauperatus</tp:taxon-name-part></tp:taxon-name></italic> listed as synonym) that is evidently based on the cited Australian specimen (<italic>Miller s.n.</italic>, K, Herb. F.P.S.M. No. 4996). Despite the fact that <xref ref-type="bibr" rid="B13">Massee (1901)</xref> originally described <italic><tp:taxon-name><tp:taxon-name-part taxon-name-part-type="genus" reg="Irpex">I.</tp:taxon-name-part><tp:taxon-name-part taxon-name-part-type="species" reg="depauperatus">depauperatus</tp:taxon-name-part></tp:taxon-name></italic> as having basidiospores of 6 × 3–4 μm, <xref ref-type="bibr" rid="B19">Reid (1957)</xref> found that the type at K has basidiospores of 19 × 7 μm, matching the basidiospores from the Australian collection by Miller in 1954, but he did not provide any further details of the characters of the type collection of <italic><tp:taxon-name><tp:taxon-name-part taxon-name-part-type="genus" reg="Irpex">I.</tp:taxon-name-part><tp:taxon-name-part taxon-name-part-type="species" reg="depauperatus">depauperatus</tp:taxon-name-part></tp:taxon-name></italic>.</p><p><italic><tp:taxon-name><tp:taxon-name-part taxon-name-part-type="genus" reg="Irpex">Irpex</tp:taxon-name-part><tp:taxon-name-part taxon-name-part-type="species" reg="depauperatus">depauperatus</tp:taxon-name-part></tp:taxon-name></italic> potentially belongs in <italic><tp:taxon-name><tp:taxon-name-part taxon-name-part-type="genus" reg="Heteroradulum">Heteroradulum</tp:taxon-name-part></tp:taxon-name></italic> but due to slight morphological differences between species such as <italic><tp:taxon-name><tp:taxon-name-part taxon-name-part-type="genus" reg="Heteroradulum">H.</tp:taxon-name-part><tp:taxon-name-part taxon-name-part-type="species" reg="australiense">australiense</tp:taxon-name-part></tp:taxon-name></italic> and <italic><tp:taxon-name><tp:taxon-name-part taxon-name-part-type="genus" reg="Heteroradulum">H.</tp:taxon-name-part><tp:taxon-name-part taxon-name-part-type="species" reg="spinulosum">spinulosum</tp:taxon-name-part></tp:taxon-name></italic>, and the potential for further species to occur in the region, DNA sequences would be ideal to assist in interpretation of the old name. However, it is unlikely to be able to readily obtain DNA from the more than 100-year old type of <italic><tp:taxon-name><tp:taxon-name-part taxon-name-part-type="genus" reg="Irpex">Irpex</tp:taxon-name-part><tp:taxon-name-part taxon-name-part-type="species" reg="depauperatus">depauperatus</tp:taxon-name-part></tp:taxon-name></italic>, which is borne out by unsuccessful attempts to amplify ITS and LSU sequences from several Australian collections in <abbrev xmlns:xlink="http://www.w3.org/1999/xlink" xlink:title="National Herbarium of Victoria" id="ABBRID0EPUBG" xlink:type="simple">MEL</abbrev> filed under <italic><tp:taxon-name><tp:taxon-name-part taxon-name-part-type="genus" reg="Heterochaete">Heterochaete</tp:taxon-name-part></tp:taxon-name></italic>, collected in the 1950s and 1960s. Collections for which DNA amplification was unsuccessful included <abbrev xmlns:xlink="http://www.w3.org/1999/xlink" xlink:title="National Herbarium of Victoria" id="ABBRID0E1UBG" xlink:type="simple">MEL</abbrev> 2313650 (which is a duplicate of the K collection <italic>Miller s.n.</italic>, Herb. F.P.S.M. No. 4996). The morphology of <italic>Miller s.n.</italic> as recorded by <xref ref-type="bibr" rid="B19">Reid (1957)</xref> matches <italic><tp:taxon-name><tp:taxon-name-part taxon-name-part-type="genus" reg="Heteroradulum">H.</tp:taxon-name-part><tp:taxon-name-part taxon-name-part-type="species" reg="australiense">australiense</tp:taxon-name-part></tp:taxon-name></italic> in basidiospore size and shape and presence of skeletocystidia. However, the connection between this collection and the type of <italic><tp:taxon-name><tp:taxon-name-part taxon-name-part-type="genus" reg="Irpex">Irpex</tp:taxon-name-part><tp:taxon-name-part taxon-name-part-type="species" reg="depauperatus">depauperatus</tp:taxon-name-part></tp:taxon-name></italic> is not definite, as only basidiospore dimensions of the latter were provided by <xref ref-type="bibr" rid="B19">Reid (1957)</xref>. It remains possible that <italic><tp:taxon-name><tp:taxon-name-part taxon-name-part-type="genus" reg="Irpex">Irpex</tp:taxon-name-part><tp:taxon-name-part taxon-name-part-type="species" reg="tasmanicus">tasmanicus</tp:taxon-name-part></tp:taxon-name></italic> (= <italic><tp:taxon-name><tp:taxon-name-part taxon-name-part-type="genus" reg="Irpex">I.</tp:taxon-name-part><tp:taxon-name-part taxon-name-part-type="species" reg="depauperatus">depauperatus</tp:taxon-name-part></tp:taxon-name></italic>) represents an earlier name for <italic><tp:taxon-name><tp:taxon-name-part taxon-name-part-type="genus" reg="Heteroradulum">Heteroradulum</tp:taxon-name-part><tp:taxon-name-part taxon-name-part-type="species" reg="australiense">australiense</tp:taxon-name-part></tp:taxon-name></italic>. Given the lack of a sequence from the type and the meagre morphological details available, we choose to introduce a new species, well-characterized by the combination of morphology and sequence data. Perhaps with the application of next generation sequencing, it may become possible to recover sequences from older types more routinely as has been done already in some cases, such as by <xref ref-type="bibr" rid="B6">Delgat et al. (2019)</xref>.</p></tp:treatment-sec><ref-list><ref id="B11"><mixed-citation xmlns:xlink="http://www.w3.org/1999/xlink" xlink:type="simple"><person-group><name name-style="western"><surname>Malysheva</surname><given-names>V</given-names></name><name name-style="western"><surname>Spirin</surname><given-names>V</given-names></name></person-group> (<year>2017</year>) <article-title>Taxonomy and phylogeny of the <italic><tp:taxon-name><tp:taxon-name-part taxon-name-part-type="genus">Auriculariales</tp:taxon-name-part></tp:taxon-name></italic> (<tp:taxon-name><tp:taxon-name-part taxon-name-part-type="genus">Agaricomycetes</tp:taxon-name-part></tp:taxon-name>, <tp:taxon-name><tp:taxon-name-part taxon-name-part-type="genus">Basidiomycota</tp:taxon-name-part></tp:taxon-name>) with stereoid basidiocarps.</article-title><source>Fungal Biology</source><volume>121</volume>: <fpage>689</fpage>–<lpage>715</lpage>. <ext-link xlink:type="simple" ext-link-type="doi" xlink:href="10.1016/j.funbio.2017.05.001">http://doi.org/10.1016/j.funbio.2017.05.001</ext-link></mixed-citation></ref><ref id="B14"><mixed-citation xmlns:xlink="http://www.w3.org/1999/xlink" xlink:type="simple"><person-group><name name-style="western"><surname>May</surname><given-names>TW</given-names></name><name name-style="western"><surname>Milne</surname><given-names>J</given-names></name><name name-style="western"><surname>Shingles</surname><given-names>S</given-names></name><name name-style="western"><surname>Jones</surname><given-names>RH</given-names></name></person-group> (<year>2003</year>) <source>Catalogue and bibliography of Australian fungi. 2. <tp:taxon-name><tp:taxon-name-part taxon-name-part-type="genus">Basidiomycota</tp:taxon-name-part></tp:taxon-name> p.p. &amp; <tp:taxon-name><tp:taxon-name-part taxon-name-part-type="phylum">Myxomycota</tp:taxon-name-part></tp:taxon-name> p.p. <tp:taxon-name><tp:taxon-name-part taxon-name-part-type="kingdom">Fungi</tp:taxon-name-part></tp:taxon-name> of Australia Volume 2B.</source><publisher-name>ABRS/CSIRO Publishing</publisher-name>, <publisher-loc>Melbourne</publisher-loc>, <size units="page">452 pp</size>.</mixed-citation></ref><ref id="B28"><mixed-citation xmlns:xlink="http://www.w3.org/1999/xlink" xlink:type="simple"><person-group><name name-style="western"><surname>Wakefield</surname><given-names>E</given-names></name></person-group> (<year>1915</year>) <article-title>On a collection of fungi from Australia and New Zealand.</article-title><source>Bulletin of Miscellaneous Information</source><volume>1915</volume>: <fpage>361</fpage>–<lpage>376</lpage>. <ext-link xlink:type="simple" ext-link-type="doi" xlink:href="10.2307/4104559">https://doi.org/10.2307/4104559</ext-link></mixed-citation></ref><ref id="B19"><mixed-citation xmlns:xlink="http://www.w3.org/1999/xlink" xlink:type="simple"><person-group><name name-style="western"><surname>Reid</surname><given-names>DA</given-names></name></person-group> (<year>1957</year>) <article-title>New or interesting records of Australasian basidiomycetes: III.</article-title><source>Kew Bulletin</source><volume>1957</volume>: <fpage>127</fpage>–<lpage>143</lpage>. <ext-link xlink:type="simple" ext-link-type="doi" xlink:href="10.2307/4109115">https://doi.org/10.2307/4109115</ext-link></mixed-citation></ref><ref id="B13"><mixed-citation xmlns:xlink="http://www.w3.org/1999/xlink" xlink:type="simple"><person-group><name name-style="western"><surname>Massee</surname><given-names>G</given-names></name></person-group> (<year>1901</year>) <article-title><tp:taxon-name><tp:taxon-name-part taxon-name-part-type="kingdom">Fungi</tp:taxon-name-part></tp:taxon-name> exotici, III.</article-title><source>Bulletin of Miscellaneous Information</source><volume>1901</volume>: <fpage>150</fpage>–<lpage>169</lpage>. <ext-link xlink:type="simple" ext-link-type="doi" xlink:href="10.2307/4114928">https://doi.org/10.2307/4114928</ext-link></mixed-citation></ref><ref id="B4"><mixed-citation xmlns:xlink="http://www.w3.org/1999/xlink" xlink:type="simple"><person-group><name name-style="western"><surname>Bodman</surname><given-names>MC</given-names></name></person-group> (<year>1952</year>) <article-title>A taxonomic study of the genus <italic><tp:taxon-name><tp:taxon-name-part taxon-name-part-type="genus">Heterochaete</tp:taxon-name-part></tp:taxon-name></italic>.</article-title><source>Lloydia</source><volume>15</volume>: <fpage>193</fpage>–<lpage>233</lpage>.</mixed-citation></ref><ref id="B6"><mixed-citation xmlns:xlink="http://www.w3.org/1999/xlink" xlink:type="simple"><person-group><name name-style="western"><surname>Delgat</surname><given-names>L</given-names></name><name name-style="western"><surname>Dierickx</surname><given-names>G</given-names></name><name name-style="western"><surname>De</surname><given-names>Wilde S</given-names></name><name name-style="western"><surname>Angelini</surname><given-names>C</given-names></name><name name-style="western"><surname>De Crop</surname><given-names>E</given-names></name><name name-style="western"><surname>De Lange</surname><given-names>R</given-names></name><name name-style="western"><surname>Halling</surname><given-names>R</given-names></name><name name-style="western"><surname>Manz</surname><given-names>C</given-names></name><name name-style="western"><surname>Nuytinck</surname><given-names>J</given-names></name><name name-style="western"><surname>Verbeken</surname><given-names>A</given-names></name></person-group> (<year>2019</year>) Looks can be deceiving: the deceptive milkcaps (<italic><tp:taxon-name><tp:taxon-name-part taxon-name-part-type="genus">Lactifluus</tp:taxon-name-part></tp:taxon-name></italic>, <tp:taxon-name><tp:taxon-name-part taxon-name-part-type="family">Russulaceae</tp:taxon-name-part></tp:taxon-name>) exhibit low morphological variance but harbour high genetic diversity. IMA Fungus 10: e14. <ext-link xlink:type="simple" ext-link-type="doi" xlink:href="10.1186/s43008-019-0017-3">https://doi.org/10.1186/s43008-019-0017-3</ext-link></mixed-citation></ref></ref-list></tp:taxon-treatment>
