# Supplementary material for: ﻿Redelimitation of Heteroradulum (Auriculariales, Basidiomycota) with H.australiense sp. nov
Source: MycoKeys. 2022 Jan 19;86:87–101. doi: 10.3897/mycokeys.86.76425 (PMC8791915; doi:10.3897/mycokeys.86.76425)
Supplement: XML Treatment for Heteroradulum labyrinthinum [file mycokeys.86.76425-treatment3.xml]

<!DOCTYPE tp:taxon-treatment
  PUBLIC "-//TaxonX//DTD Taxonomic Treatment Publishing DTD v0 20100105//EN" "tax-treatment-NSO.dtd">
<tp:taxon-treatment xmlns:tp="http://www.plazi.org/taxpub"><tp:treatment-meta><kwd-group><label>Taxon classification</label><kwd>
              <named-content content-type="kingdom">Fungi</named-content>
            </kwd><kwd>
              <named-content content-type="order">Auriculariales</named-content>
            </kwd><kwd>
              <named-content content-type="family">Exidiaceae</named-content>
            </kwd></kwd-group><mixed-citation publication-type="journal"><person-group><name><surname>Li</surname><given-names>Qian-Zhu</given-names></name><name><surname>Liu</surname><given-names>Shi-Liang</given-names></name><name><surname>Wang</surname><given-names>Xue-Wei</given-names></name><name><surname>May</surname><given-names>Tom W.</given-names></name><name><surname>Zhou</surname><given-names>Li-Wei</given-names></name></person-group><article-title>﻿Redelimitation of <italic><tp:taxon-name><tp:taxon-name-part taxon-name-part-type="genus" reg="Heteroradulum">Heteroradulum</tp:taxon-name-part></tp:taxon-name></italic> (<tp:taxon-name><tp:taxon-name-part taxon-name-part-type="genus" reg="Auriculariales">Auriculariales</tp:taxon-name-part></tp:taxon-name>, <tp:taxon-name><tp:taxon-name-part taxon-name-part-type="genus" reg="Basidiomycota">Basidiomycota</tp:taxon-name-part></tp:taxon-name>) with <italic><tp:taxon-name><tp:taxon-name-part taxon-name-part-type="genus" reg="Heteroradulum">H.</tp:taxon-name-part><tp:taxon-name-part taxon-name-part-type="species" reg="australiense">australiense</tp:taxon-name-part></tp:taxon-name></italic> sp. nov.</article-title><source>MycoKeys</source><day>19</day><month>01</month><year>2022</year><volume>86</volume><fpage>87</fpage><lpage>101</lpage><pub-id pub-id-type="doi">10.3897/mycokeys.86.76425</pub-id></mixed-citation></tp:treatment-meta><tp:nomenclature><label>﻿</label><tp:taxon-name>
            <object-id xmlns:xlink="http://www.w3.org/1999/xlink" content-type="arpha" xlink:type="simple">5DE9D5F8-D30A-5F0F-A655-CA671CF551AC</object-id>
            <tp:taxon-name-part taxon-name-part-type="genus" reg="Heteroradulum">Heteroradulum</tp:taxon-name-part>
            <tp:taxon-name-part taxon-name-part-type="species" reg="labyrinthinum">labyrinthinum</tp:taxon-name-part>
            <object-id xmlns:xlink="http://www.w3.org/1999/xlink" content-type="mycobank" xlink:type="simple">842486</object-id>
          </tp:taxon-name><tp:taxon-authority>(H.S. Yuan &amp; C. Decock) L.W. Zhou</tp:taxon-authority><tp:taxon-status xmlns:xlink="http://www.w3.org/1999/xlink" xlink:type="simple">comb. nov.</tp:taxon-status></tp:nomenclature><tp:treatment-sec sec-type="Basionym" id="SECID0EOYBG"><title>Basionym.</title><p><italic><tp:taxon-name><tp:taxon-name-part taxon-name-part-type="genus" reg="Grammatus">Grammatus</tp:taxon-name-part><tp:taxon-name-part taxon-name-part-type="species" reg="labyrinthinus">labyrinthinus</tp:taxon-name-part></tp:taxon-name></italic> H.S. Yuan &amp; Decock, in Yuan, Lu &amp; Decock, MycoKeys 35: 32 (2018)</p></tp:treatment-sec><tp:treatment-sec sec-type="remarks" id="SECID0E6YBG"><title>Remarks.</title><p><italic><tp:taxon-name><tp:taxon-name-part taxon-name-part-type="genus" reg="Heteroradulum">Heteroradulum</tp:taxon-name-part><tp:taxon-name-part taxon-name-part-type="species" reg="labyrinthinum">labyrinthinum</tp:taxon-name-part></tp:taxon-name></italic> was placed in the new genus <italic><tp:taxon-name><tp:taxon-name-part taxon-name-part-type="genus" reg="Grammatus">Grammatus</tp:taxon-name-part></tp:taxon-name></italic> as the generic type (<xref ref-type="bibr" rid="B41">Yuan et al. 2018</xref>). The main reason for introducing <italic><tp:taxon-name><tp:taxon-name-part taxon-name-part-type="genus" reg="Grammatus">Grammatus</tp:taxon-name-part></tp:taxon-name></italic> was its irregularly irpicoid to poroid hymenophores, from a morphological perspective (<xref ref-type="bibr" rid="B41">Yuan et al. 2018</xref>). However, the morphological difference of hymenophores is not a reliable taxonomic character at the generic level within the <italic><tp:taxon-name><tp:taxon-name-part taxon-name-part-type="genus" reg="Auriculariales">Auriculariales</tp:taxon-name-part></tp:taxon-name></italic>. For example, <italic><tp:taxon-name><tp:taxon-name-part taxon-name-part-type="genus" reg="Protomerulius">Protomerulius</tp:taxon-name-part></tp:taxon-name></italic> Möller was recently shown to accommodate species with various kinds of hymenophore (<xref ref-type="bibr" rid="B24">Spirin et al. 2019a</xref>). This phenomenon also occurs in other groups of wood-inhabiting fungi (<xref ref-type="bibr" rid="B31">Wang et al. 2021</xref>). Moreover, taking the current phylogenetic evidence into consideration (Figure <xref ref-type="fig" rid="F1">1</xref>), we propose to treat <italic><tp:taxon-name><tp:taxon-name-part taxon-name-part-type="genus" reg="Grammatus">Grammatus</tp:taxon-name-part></tp:taxon-name></italic> as a later synonym of <italic><tp:taxon-name><tp:taxon-name-part taxon-name-part-type="genus" reg="Heteroradulum">Heteroradulum</tp:taxon-name-part></tp:taxon-name></italic>. Therefore, <italic><tp:taxon-name><tp:taxon-name-part taxon-name-part-type="genus" reg="Grammatus">G.</tp:taxon-name-part><tp:taxon-name-part taxon-name-part-type="species" reg="labyrinthinus">labyrinthinus</tp:taxon-name-part></tp:taxon-name></italic> is transferred to <italic><tp:taxon-name><tp:taxon-name-part taxon-name-part-type="genus" reg="Heteroradulum">Heteroradulum</tp:taxon-name-part></tp:taxon-name></italic>, and <italic><tp:taxon-name><tp:taxon-name-part taxon-name-part-type="genus" reg="Heteroradulum">Heteroradulum</tp:taxon-name-part><tp:taxon-name-part taxon-name-part-type="species" reg="semis">semis</tp:taxon-name-part></tp:taxon-name></italic>, that was moved to <italic><tp:taxon-name><tp:taxon-name-part taxon-name-part-type="genus" reg="Grammatus">Grammatus</tp:taxon-name-part></tp:taxon-name></italic> (<xref ref-type="bibr" rid="B41">Yuan et al. 2018</xref>), is reaccepted as a member of <italic><tp:taxon-name><tp:taxon-name-part taxon-name-part-type="genus" reg="Heteroradulum">Heteroradulum</tp:taxon-name-part></tp:taxon-name></italic>.</p><sec sec-type="﻿Species excluded from Heteroradulum" id="SECID0E43BG"><title>﻿Species excluded from <italic><tp:taxon-name><tp:taxon-name-part taxon-name-part-type="genus" reg="Heteroradulum">Heteroradulum</tp:taxon-name-part></tp:taxon-name></italic></title></sec></tp:treatment-sec><tp:treatment-sec><!--Section generated to contain objects referenced in tp:taxon-treatment.--><fig id="F1" position="float" orientation="portrait"><object-id xmlns:xlink="http://www.w3.org/1999/xlink" content-type="doi" xlink:type="simple">10.3897/mycokeys.86.76425.figure1</object-id><object-id xmlns:xlink="http://www.w3.org/1999/xlink" content-type="arpha" xlink:type="simple">59C54110-23DC-5230-85AD-A061507BCC2B</object-id><label>Figure 1.</label><caption><p>Phylogenetic delimitation of <italic><tp:taxon-name><tp:taxon-name-part taxon-name-part-type="genus" reg="Heteroradulum">Heteroradulum</tp:taxon-name-part></tp:taxon-name></italic> within the <italic><tp:taxon-name><tp:taxon-name-part taxon-name-part-type="genus" reg="Auriculariales">Auriculariales</tp:taxon-name-part></tp:taxon-name></italic> inferred from the combined dataset of ITS and nLSU regions. The topology generated by the maximum likelihood analysis is presented along with bootstrap values and Bayesian posterior probabilities above 50% and 0.8, respectively, at the nodes. The specimens of the newly described species are in boldface.</p></caption><graphic xmlns:xlink="http://www.w3.org/1999/xlink" xlink:href="mycokeys-86-087-g001.jpg" position="float" orientation="portrait" xlink:type="simple" id="oo_635762.jpg"><uri content-type="original_file" xlink:type="simple">https://binary.pensoft.net/fig/635762</uri></graphic></fig></tp:treatment-sec><ref-list><ref id="B41"><mixed-citation xmlns:xlink="http://www.w3.org/1999/xlink" xlink:type="simple"><person-group><name name-style="western"><surname>Yuan</surname><given-names>HS</given-names></name><name name-style="western"><surname>Lu</surname><given-names>X</given-names></name><name name-style="western"><surname>Decock</surname><given-names>C</given-names></name></person-group> (<year>2018</year>) <article-title>Molecular and morphological evidence reveal a new genus and species in <tp:taxon-name><tp:taxon-name-part taxon-name-part-type="genus">Auriculariales</tp:taxon-name-part></tp:taxon-name> from tropical China.</article-title><source>MycoKeys</source><volume>35</volume>: <fpage>27</fpage>–<lpage>39</lpage>. <ext-link xlink:type="simple" ext-link-type="doi" xlink:href="10.3897/mycokeys.35.25271">https://doi.org/10.3897/mycokeys.35.25271</ext-link></mixed-citation></ref><ref id="B24"><mixed-citation xmlns:xlink="http://www.w3.org/1999/xlink" xlink:type="simple"><person-group><name name-style="western"><surname>Spirin</surname><given-names>V</given-names></name><name name-style="western"><surname>Malysheva</surname><given-names>V</given-names></name><name name-style="western"><surname>Miettinen</surname><given-names>O</given-names></name><name name-style="western"><surname>Vlasák</surname><given-names>J</given-names></name><name name-style="western"><surname>Alvarenga</surname><given-names>RLM</given-names></name><name name-style="western"><surname>Gibertoni</surname><given-names>TB</given-names></name><name name-style="western"><surname>Ryvarden</surname><given-names>L</given-names></name><name name-style="western"><surname>Larsson</surname><given-names>KH</given-names></name></person-group> (<year>2019a</year>) <article-title>On <italic><tp:taxon-name><tp:taxon-name-part taxon-name-part-type="genus">Protomerulius</tp:taxon-name-part></tp:taxon-name></italic> and <italic><tp:taxon-name><tp:taxon-name-part taxon-name-part-type="genus">Heterochaetella</tp:taxon-name-part></tp:taxon-name></italic> (<tp:taxon-name><tp:taxon-name-part taxon-name-part-type="genus">Auriculariales</tp:taxon-name-part></tp:taxon-name>, <tp:taxon-name><tp:taxon-name-part taxon-name-part-type="genus">Basidiomycota</tp:taxon-name-part></tp:taxon-name>).</article-title><source>Mycological Progress</source><volume>18</volume>: <fpage>1079</fpage>–<lpage>1099</lpage>. <ext-link xlink:type="simple" ext-link-type="doi" xlink:href="10.1007/s11557-019-01507-0">https://doi.org/10.1007/s11557-019-01507-0</ext-link></mixed-citation></ref><ref id="B31"><mixed-citation xmlns:xlink="http://www.w3.org/1999/xlink" xlink:type="simple"><person-group><name name-style="western"><surname>Wang</surname><given-names>XW</given-names></name><name name-style="western"><surname>May</surname><given-names>TW</given-names></name><name name-style="western"><surname>Liu</surname><given-names>SL</given-names></name><name name-style="western"><surname>Zhou</surname><given-names>LW</given-names></name></person-group> (<year>2021</year>) Towards a natural classification of <italic><tp:taxon-name><tp:taxon-name-part taxon-name-part-type="genus">Hyphodontia</tp:taxon-name-part></tp:taxon-name></italic> sensu lato and the trait evolution of basidiocarps within <tp:taxon-name><tp:taxon-name-part taxon-name-part-type="genus">Hymenochaetales</tp:taxon-name-part></tp:taxon-name> (<tp:taxon-name><tp:taxon-name-part taxon-name-part-type="genus">Basidiomycota</tp:taxon-name-part>)</tp:taxon-name>. Journal of <tp:taxon-name><tp:taxon-name-part taxon-name-part-type="kingdom">Fungi</tp:taxon-name-part></tp:taxon-name> 7: e478. <ext-link xlink:type="simple" ext-link-type="doi" xlink:href="10.3390/jof7060478">https://doi.org/10.3390/jof7060478</ext-link></mixed-citation></ref></ref-list></tp:taxon-treatment>
