# Supplementary material for: ﻿Redelimitation of Heteroradulum (Auriculariales, Basidiomycota) with H.australiense sp. nov
Source: MycoKeys. 2022 Jan 19;86:87–101. doi: 10.3897/mycokeys.86.76425 (PMC8791915; doi:10.3897/mycokeys.86.76425)
Supplement: XML Treatment for Heteroradulum yunnanense [file mycokeys.86.76425-treatment4.xml]

<!DOCTYPE tp:taxon-treatment
  PUBLIC "-//TaxonX//DTD Taxonomic Treatment Publishing DTD v0 20100105//EN" "tax-treatment-NSO.dtd">
<tp:taxon-treatment xmlns:tp="http://www.plazi.org/taxpub"><tp:treatment-meta><kwd-group><label>Taxon classification</label><kwd>
              <named-content content-type="kingdom">Fungi</named-content>
            </kwd><kwd>
              <named-content content-type="order">Auriculariales</named-content>
            </kwd><kwd>
              <named-content content-type="family">Exidiaceae</named-content>
            </kwd></kwd-group><mixed-citation publication-type="journal"><person-group><name><surname>Li</surname><given-names>Qian-Zhu</given-names></name><name><surname>Liu</surname><given-names>Shi-Liang</given-names></name><name><surname>Wang</surname><given-names>Xue-Wei</given-names></name><name><surname>May</surname><given-names>Tom W.</given-names></name><name><surname>Zhou</surname><given-names>Li-Wei</given-names></name></person-group><article-title>﻿Redelimitation of <italic><tp:taxon-name><tp:taxon-name-part taxon-name-part-type="genus" reg="Heteroradulum">Heteroradulum</tp:taxon-name-part></tp:taxon-name></italic> (<tp:taxon-name><tp:taxon-name-part taxon-name-part-type="genus" reg="Auriculariales">Auriculariales</tp:taxon-name-part></tp:taxon-name>, <tp:taxon-name><tp:taxon-name-part taxon-name-part-type="genus" reg="Basidiomycota">Basidiomycota</tp:taxon-name-part></tp:taxon-name>) with <italic><tp:taxon-name><tp:taxon-name-part taxon-name-part-type="genus" reg="Heteroradulum">H.</tp:taxon-name-part><tp:taxon-name-part taxon-name-part-type="species" reg="australiense">australiense</tp:taxon-name-part></tp:taxon-name></italic> sp. nov.</article-title><source>MycoKeys</source><day>19</day><month>01</month><year>2022</year><volume>86</volume><fpage>87</fpage><lpage>101</lpage><pub-id pub-id-type="doi">10.3897/mycokeys.86.76425</pub-id></mixed-citation></tp:treatment-meta><tp:nomenclature><label>﻿</label><tp:taxon-name>
            <object-id xmlns:xlink="http://www.w3.org/1999/xlink" content-type="arpha" xlink:type="simple">BCEEE69B-3337-5F48-82E0-177A8D419C63</object-id>
            <tp:taxon-name-part taxon-name-part-type="genus" reg="Heteroradulum">Heteroradulum</tp:taxon-name-part>
            <tp:taxon-name-part taxon-name-part-type="species" reg="yunnanense">yunnanense</tp:taxon-name-part>
          </tp:taxon-name><tp:taxon-authority>C.L. Zhao [as ‘ yunnanensis’], in Guan, Liu, Zhao &amp; Zhao, Phytotaxa 437(2): 57 (2020)</tp:taxon-authority></tp:nomenclature><tp:treatment-sec sec-type="remarks" id="SECID0E6YBH"><title>Remarks.</title><p><italic><tp:taxon-name><tp:taxon-name-part taxon-name-part-type="genus" reg="Heteroradulum">Heteroradulum</tp:taxon-name-part><tp:taxon-name-part taxon-name-part-type="species" reg="yunnanense">yunnanense</tp:taxon-name-part></tp:taxon-name></italic> has a white to gray hymenophore and colorless hyphae (<xref ref-type="bibr" rid="B7">Guan et al. 2020</xref>), which do not fit well with the concept of <italic><tp:taxon-name><tp:taxon-name-part taxon-name-part-type="genus" reg="Heteroradulum">Heteroradulum</tp:taxon-name-part></tp:taxon-name></italic> sensu <xref ref-type="bibr" rid="B11">Malysheva and Spirin (2017)</xref>. According to the current phylogenetic evidence, we propose to exclude <italic><tp:taxon-name><tp:taxon-name-part taxon-name-part-type="genus" reg="Heteroradulum">H.</tp:taxon-name-part><tp:taxon-name-part taxon-name-part-type="species" reg="yunnanense">yunnanense</tp:taxon-name-part></tp:taxon-name></italic> from <italic><tp:taxon-name><tp:taxon-name-part taxon-name-part-type="genus" reg="Heteroradulum">Heteroradulum</tp:taxon-name-part></tp:taxon-name></italic>.</p></tp:treatment-sec><ref-list><ref id="B7"><mixed-citation xmlns:xlink="http://www.w3.org/1999/xlink" xlink:type="simple"><person-group><name name-style="western"><surname>Guan</surname><given-names>QX</given-names></name><name name-style="western"><surname>Liu</surname><given-names>CM</given-names></name><name name-style="western"><surname>Zhao</surname><given-names>TJ</given-names></name><name name-style="western"><surname>Zhao</surname><given-names>CL</given-names></name></person-group> (<year>2020</year>) <article-title><italic><tp:taxon-name><tp:taxon-name-part taxon-name-part-type="genus">Heteroradulum</tp:taxon-name-part></tp:taxon-name> yunnanensis sp. nov.</italic> (<tp:taxon-name><tp:taxon-name-part taxon-name-part-type="genus">Auriculariales</tp:taxon-name-part></tp:taxon-name>, <tp:taxon-name><tp:taxon-name-part taxon-name-part-type="genus">Basidiomycota</tp:taxon-name-part></tp:taxon-name>) evidenced by morphological characters and phylogenetic analyses in China.</article-title><source>Phytotaxa</source><volume>437</volume>: <fpage>51</fpage>–<lpage>59</lpage>. <ext-link xlink:type="simple" ext-link-type="doi" xlink:href="10.11646/phytotaxa.437.2.1">https://doi.org/10.11646/phytotaxa.437.2.1</ext-link></mixed-citation></ref><ref id="B11"><mixed-citation xmlns:xlink="http://www.w3.org/1999/xlink" xlink:type="simple"><person-group><name name-style="western"><surname>Malysheva</surname><given-names>V</given-names></name><name name-style="western"><surname>Spirin</surname><given-names>V</given-names></name></person-group> (<year>2017</year>) <article-title>Taxonomy and phylogeny of the <italic><tp:taxon-name><tp:taxon-name-part taxon-name-part-type="genus">Auriculariales</tp:taxon-name-part></tp:taxon-name></italic> (<tp:taxon-name><tp:taxon-name-part taxon-name-part-type="genus">Agaricomycetes</tp:taxon-name-part></tp:taxon-name>, <tp:taxon-name><tp:taxon-name-part taxon-name-part-type="genus">Basidiomycota</tp:taxon-name-part></tp:taxon-name>) with stereoid basidiocarps.</article-title><source>Fungal Biology</source><volume>121</volume>: <fpage>689</fpage>–<lpage>715</lpage>. <ext-link xlink:type="simple" ext-link-type="doi" xlink:href="10.1016/j.funbio.2017.05.001">http://doi.org/10.1016/j.funbio.2017.05.001</ext-link></mixed-citation></ref></ref-list></tp:taxon-treatment>
